# Supplementary material for: Data on the association of the nuclear envelope protein Sun1 with nucleoli
Source: Data Brief. 2017 May 19;13:115–23. doi: 10.1016/j.dib.2017.05.028 (PMC5447391; doi:10.1016/j.dib.2017.05.028)
Supplement: Supplementary file 1 — Supplementary material [file mmc1.zip]

Archive with 7 entries (7 files):
- coi_disclosure_Cooper.pdf
- coi_disclosure_Kodiha.pdf
- coi_disclosure_Moujaber.pdf
- coi_disclosure_Omran.pdf
- coi_disclosure_Pie.pdf
- coi_disclosure_Presley.pdf
- coi_disclosure_Stochaj.pdf
