# Supplementary material for: Data on the association of the nuclear envelope protein Sun1 with nucleoli
Source: Data Brief. 2017 May 19;13:115–23. doi: 10.1016/j.dib.2017.05.028 (PMC5447391; doi:10.1016/j.dib.2017.05.028)
Supplement: Supplementary file 2 — Supplementary material [file mmc2.xlsx]

## Sheet: SUN1_interactions
STRING analysis for SUN1
Only interactions with a minimum score of 0.9 are included
#node1	node2	node1_string_internal_id	node2_string_internal_id	node1_external_id	node2_external_id	neighborhood_on_chromosome	gene_fusion	phylogenetic_cooccurrence	homology	coexpression	experimentally_determined_interaction	database_annotated	automated_textmining	combined_score
SUN1	SYNE3	1858892	1851707	9606.ENSP00000384015	9606.ENSP00000334308	0	0	0	0	0	0	0.9	0.299	0.926
SUN2	SUN1	1859053	1858892	9606.ENSP00000385616	9606.ENSP00000384015	0	0	0	0.787	0	0	0.9	0.86	0.918
SUN1	SMC1B	1858892	1853538	9606.ENSP00000384015	9606.ENSP00000350036	0	0	0	0	0	0	0.9	0.158	0.912
SUN1	SYCP3	1858892	1845902	9606.ENSP00000384015	9606.ENSP00000266743	0	0	0	0	0	0	0.9	0.102	0.906
SUN1	POT1	1858892	1853560	9606.ENSP00000384015	9606.ENSP00000350249	0	0	0	0	0	0	0.9	0.071	0.903
SUN1	H2AFX	1858892	1856252	9606.ENSP00000384015	9606.ENSP00000364310	0	0	0	0	0	0	0.9	0.059	0.901
SUN1	STAG1	1858892	1857614	9606.ENSP00000384015	9606.ENSP00000372689	0	0	0	0	0	0	0.9	0.058	0.901
SUN1	RAD21	1858892	1847857	9606.ENSP00000384015	9606.ENSP00000297338	0	0	0	0	0	0	0.9	0	0.9
SUN1	TERF2	1858892	1844340	9606.ENSP00000384015	9606.ENSP00000254942	0	0	0	0	0	0	0.9	0	0.9
SUN1	TERF1	1858892	1846506	9606.ENSP00000384015	9606.ENSP00000276603	0	0	0	0	0	0	0.9	0	0.9
SUN1	HSPA2	1858892	1843861	9606.ENSP00000384015	9606.ENSP00000247207	0	0	0	0	0	0	0.9	0	0.9
SUN1	STAG2	1858892	1842691	9606.ENSP00000384015	9606.ENSP00000218089	0	0	0	0	0	0	0.9	0	0.9
SUN1	SYCE1	1858892	1852439	9606.ENSP00000384015	9606.ENSP00000341282	0	0	0	0	0	0	0.9	0	0.9
SUN1	STAG3	1858892	1850137	9606.ENSP00000384015	9606.ENSP00000319318	0	0	0	0	0	0	0.9	0	0.9
SUN1	REC8	1858892	1849097	9606.ENSP00000384015	9606.ENSP00000308699	0	0	0	0	0	0	0.9	0	0.9
SUN1	SYCP2	1858892	1853551	9606.ENSP00000384015	9606.ENSP00000350162	0	0	0	0	0	0	0.9	0	0.9
SUN1	TINF2	1858892	1845941	9606.ENSP00000384015	9606.ENSP00000267415	0	0	0	0	0	0	0.9	0	0.9
SUN1	TERF2IP	1858892	1848132	9606.ENSP00000384015	9606.ENSP00000300086	0	0	0	0	0	0	0.9	0	0.9
SUN1	ACD	1858892	1858140	9606.ENSP00000384015	9606.ENSP00000377496	0	0	0	0	0	0	0.9	0	0.9
SUN1	HIST3H3	1858892	1854433	9606.ENSP00000384015	9606.ENSP00000355657	0	0	0	0	0	0	0.9	0	0.9
SUN1	SYCE2	1858892	1847428	9606.ENSP00000384015	9606.ENSP00000293695	0	0	0	0	0	0	0.9	0	0.9
SUN1	SYCP1	1858892	1855046	9606.ENSP00000384015	9606.ENSP00000358531	0	0	0	0	0	0	0.9	0	0.9
SUN1	SMC3	1858892	1854200	9606.ENSP00000384015	9606.ENSP00000354720	0	0	0	0	0	0	0.9	0	0.9
SUN1	UBE2I	1858892	1850693	9606.ENSP00000384015	9606.ENSP00000324897	0	0	0	0	0	0	0.9	0.047	0.9
SUN1	TEX12	1858892	1846669	9606.ENSP00000384015	9606.ENSP00000280358	0	0	0	0	0	0	0.9	0	0.9

## Sheet: Nodes
Description of nodes
#node	annotation	other_names_and_aliases
ACD	adrenocortical dysplasia homolog (mouse); Component of the shelterin complex (telosome) that is involved in the regulation of telomere length and protection. Shelterin associates with arrays of double-stranded TTAGGG repeats added by telomerase and protects chromosome ends; without its protective activity, telomeres are no longer hidden from the DNA damage surveillance and chromosome ends are ina…	ACD, MOUSE, HOMOLOG OF [*609377]
H2AFX	H2A histone family, member X; Variant histone H2A which replaces conventional H2A in a subset of nucleosomes. Nucleosomes wrap and compact DNA into chromatin, limiting DNA accessibility to the cellular machineries which require DNA as a template. Histones thereby play a central role in transcription regulation, DNA repair, DNA replication and chromosomal stability. DNA accessibility is regulated …	H2A HISTONE FAMILY, MEMBER X [*601772]
HIST3H3	histone cluster 3, H3; Core component of nucleosome. Nucleosomes wrap and compact DNA into chromatin, limiting DNA accessibility to the cellular machineries which require DNA as a template. Histones thereby play a central role in transcription regulation, DNA repair, DNA replication and chromosomal stability. DNA accessibility is regulated via a complex set of post-translational modifications of …	HISTONE GENE CLUSTER 3, H3 HISTONE [*602820]
HSPA2	heat shock 70kDa protein 2; In cooperation with other chaperones, Hsp70s stabilize preexistent proteins against aggregation and mediate the folding of newly translated polypeptides in the cytosol as well as within organelles. These chaperones participate in all these processes through their ability to recognize nonnative conformations of other proteins. They bind extended peptide segments with a …	HEAT-SHOCK 70-KD PROTEIN 2 [*140560]
POT1	protection of telomeres 1 homolog (S. pombe); Component of the telomerase ribonucleoprotein (RNP) complex that is essential for the replication of chromosome termini. Is a component of the double-stranded telomeric DNA- binding TRF1 complex which is involved in the regulation of telomere length by cis-inhibition of telomerase. Also acts as a single-stranded telomeric DNA-binding protein and thus …	PROTECTION OF TELOMERES 1 [*606478]
RAD21	RAD21 homolog (S. pombe); Cleavable component of the cohesin complex, involved in chromosome cohesion during cell cycle, in DNA repair, and in apoptosis. The cohesin complex is required for the cohesion of sister chromatids after DNA replication. The cohesin complex apparently forms a large proteinaceous ring within which sister chromatids can be trapped. At metaphase-anaphase transition, this pr…	CORNELIA DE LANGE SYNDROME 4 [#614701]
REC8	REC8 homolog (yeast); Required during meiosis for separation of sister chromatids and homologous chromosomes. Proteolytic cleavage of REC8 on chromosome arms by separin during anaphase I allows for homologous chromosome separation in meiosis I and cleavage of REC8 on centromeres during anaphase II allows for sister chromatid separation in meiosis II (By similarity)	REC8, S. POMBE, HOMOLOG OF [*608193]
SMC1B	structural maintenance of chromosomes 1B; Meiosis-specific component of cohesin complex. Required for the maintenance of meiotic cohesion, but not, or only to a minor extent, for its establishment. Contributes to axial element (AE) formation and the organization of chromatin loops along the AE. Plays a key role in synapsis, recombination and chromosome movements. The cohesin complex is required f…	STRUCTURAL MAINTENANCE OF CHROMOSO [*608685]
SMC3	structural maintenance of chromosomes 3; Central component of cohesin, a complex required for chromosome cohesion during the cell cycle. The cohesin complex may form a large proteinaceous ring within which sister chromatids can be trapped. At anaphase, the complex is cleaved and dissociates from chromatin, allowing sister chromatids to segregate. Cohesion is coupled to DNA replication and is invo…	CORNELIA DE LANGE SYNDROME 3 [#610759]
STAG1	stromal antigen 1; Component of cohesin complex, a complex required for the cohesion of sister chromatids after DNA replication. The cohesin complex apparently forms a large proteinaceous ring within which sister chromatids can be trapped. At anaphase, the complex is cleaved and dissociates from chromatin, allowing sister chromatids to segregate. The cohesin complex may also play a role in spindl…	STROMAL ANTIGEN 1 [*604358]
STAG2	stromal antigen 2; Component of cohesin complex, a complex required for the cohesion of sister chromatids after DNA replication. The cohesin complex apparently forms a large proteinaceous ring within which sister chromatids can be trapped. At anaphase, the complex is cleaved and dissociates from chromatin, allowing sister chromatids to segregate. The cohesin complex may also play a role in spindl…	STROMAL ANTIGEN 2 [*300826]
STAG3	stromal antigen 3; Meiosis specific component of cohesin complex. The cohesin complex is required for the cohesion of sister chromatids after DNA replication. The cohesin complex apparently forms a large proteinaceous ring within which sister chromatids can be trapped. At anaphase, the complex is cleaved and dissociates from chromatin, allowing sister chromatids to segregate. The meiosis- specifi…	STROMALIN 3 [*608489]
SUN1	Sad1 and UNC84 domain containing 1; UNC84A	SAD1 AND UNC84 DOMAIN-CONTAINING P [*607723]
SUN2	Sad1 and UNC84 domain containing 2; UNC84B; Component of SUN-protein-containing multivariate complexes also called LINC complexes which link the nucleoskeleton and cytoskeleton by providing versatile outer nuclear membrane attachment sites for cytoskeletal filaments. Specifically, SYNE2 and SUN2 assemble in arrays of transmembrane actin-associated nuclear (TAN) lines which are bound to F-actin ca…	SAD1 AND UNC84 DOMAIN-CONTAINING P [*613569]
SYCE1	synaptonemal complex central element protein 1; Major component of the transverse central element of synaptonemal complexes (SCS), formed between homologous chromosomes during meiotic prophase. Requires SYCP1 in order to be incorporated into the central element. May have a role in the synaptonemal complex assembly, stabilization and recombination (By similarity)	SYNAPTONEMAL COMPLEX CENTRAL ELEME [*611486]
SYCE2	synaptonemal complex central element protein 2; Major component of the transverse central element of synaptonemal complexes (SCS), formed between homologous chromosomes during meiotic prophase. Requires SYCP1 in order to be incorporated into the central element. May have a role in the synaptonemal complex assembly, stabilization and recombination (By similarity)	SYNAPTONEMAL COMPLEX CENTRAL ELEME [*611487]
SYCP1	synaptonemal complex protein 1; Major component of the transverse filaments of synaptonemal complexes (SCS), formed between homologous chromosomes during meiotic prophase	SYNAPTONEMAL COMPLEX PROTEIN 1 [*602162]
SYCP2	synaptonemal complex protein 2; Major component of the axial/lateral elements of synaptonemal complexes (SCS) during meiotic prophase. May be involved in the organization of chromatin by temporarily binding to DNA scaffold attachment regions. Requires SYCP3, but not SYCP1, in order to be incorporated into the axial/lateral elements (By similarity)	SYNAPTONEMAL COMPLEX PROTEIN 2 [*604105]
SYCP3	synaptonemal complex protein 3; Component of the transverse filaments of synaptonemal complexes (SCS), formed between homologous chromosomes during meiotic prophase. Has an essential meiotic function in spermatogenesis. May be important for testis development. Required for efficient phosphorylation of HORMAD1 and HORMAD2 (By similarity)	SPERMATOGENIC FAILURE 4 [#270960]
SYNE3	spectrin repeat containing, nuclear envelope family member 3; Component of SUN-protein-containing multivariate complexes also called LINC complexes which link the nucleoskeleton and cytoskeleton by providing versatile outer nuclear membrane attachment sites for cytoskeletal filaments. Involved in the maintenance of nuclear organization and structural integrity. Probable anchoring protein which te…	CHROMOSOME 14 OPEN READING FRAME 4 [*610861]
TERF1	telomeric repeat binding factor (NIMA-interacting) 1; Binds the telomeric double-stranded TTAGGG repeat and negatively regulates telomere length. Involved in the regulation of the mitotic spindle. Component of the shelterin complex (telosome) that is involved in the regulation of telomere length and protection. Shelterin associates with arrays of double- stranded TTAGGG repeats added by telomeras…	TELOMERIC REPEAT-BINDING FACTOR 1 [*600951]
TERF2	telomeric repeat binding factor 2; Binds the telomeric double-stranded 5'-TTAGGG-3' repeat and plays a central role in telomere maintenance and protection against end-to-end fusion of chromosomes. In addition to its telomeric DNA-binding role, required to recruit a number of factors and enzymes required for telomere protection, including the shelterin complex, TERF2IP/RAP1 and DCLRE1B/Apollo. Com…	TELOMERIC REPEAT-BINDING FACTOR 2 [*602027]
TERF2IP	telomeric repeat binding factor 2, interacting protein; Acts both as a regulator of telomere function and as a transcription regulator. Involved in the regulation of telomere length and protection as a component of the shelterin complex (telosome). In contrast to other components of the shelterin complex, it is dispensible for telomere capping and does not participate in the protection of telomer…	TERF2-INTERACTING PROTEIN [*605061]
TEX12	testis expressed 12	TESTIS-EXPRESSED GENE 12 [*605791]
TINF2	TERF1 (TRF1)-interacting nuclear factor 2; Component of the shelterin complex (telosome) that is involved in the regulation of telomere length and protection. Shelterin associates with arrays of double-stranded TTAGGG repeats added by telomerase and protects chromosome ends; without its protective activity, telomeres are no longer hidden from the DNA damage surveillance and chromosome ends are in…	DYSKERATOSIS CONGENITA, AUTOSOMAL [#613990]
UBE2I	ubiquitin-conjugating enzyme E2I; Accepts the ubiquitin-like proteins SUMO1, SUMO2, SUMO3 and SUMO4 from the UBLE1A-UBLE1B E1 complex and catalyzes their covalent attachment to other proteins with the help of an E3 ligase such as RANBP2 or CBX4. Can catalyze the formation of poly- SUMO chains. Necessary for sumoylation of FOXL2 and KAT5. Essential for nuclear architecture and chromosome segregati…	UBIQUITIN-CONJUGATING ENZYME E2I [*601661]
	Highlighted nodes: proteins have been detected in HeLa cell nucleoli using proteomics (Boisvert et al., 2012).

## Sheet: Proteomics
Information on the presence of nodes in nucleoli.
Protein Accession	Gene	Description	Whole Intensity	Cytoplasm Intensity	Nucleus Intensity	Nucleolus Intensity	No/Nucleus
IPI00219037	H2AFX	Histone H2A.x	58642.5	8051	28118.2	6679.53	0.237552
IPI00007702	HSPA2	Heat shock-related 70 kDa protein 2	687.3	414.2	580.667	3	0.00516647
IPI00006715	RAD21	Double-strand-break repair protein rad21 homolog	1468.75	73	1487	150.992	0.101541
IPI00219420	SMC3	Structural maintenance of chromosomes protein 3	6968.83	445.111	2520.08	523.083	0.207566
IPI00025158	STAG1	Cohesin subunit SA-1	558.273	22	305.182	65	0.212988
IPI00552978	STAG2	Cohesin subunit SA-2	2010.5	193.167	1737.25	151.133	0.0869955
IPI00844303	SUN1, UNC84A	Unc-84 homolog A	317.625	0	126.75	90.8	0.716371
IPI00295940	SUN2, UNC84B	cDNA FLJ55508, highly similar to Sad1/unc-84-like protein 2	211.667	102.333	180.5	17.3333	0.0960294
IPI00183533	SYCE1	Isoform 2 of Synaptonemal complex central element protein 1	157.5	16	254	23.6	0.0929134
IPI00008961	TERF2IP	Telomeric repeat-binding factor 2-interacting protein 1	811	0	102	297.8	2.91961
IPI00032957	UBE2I	SUMO-conjugating enzyme UBC9	6962.67	1574.5	1668.75	354.342	0.21234
	Original data for the nucleolar proteome published by Boisvert et al. (2012) were used as source to generate the table.
